# Supplementary material for: Effects of Dietary Pretreatment with All-trans Lycopene on Lipopolysaccharide-Induced Jejunal Inflammation: A Multi-Pathway Phenomenon
Source: Foods. 2025 Feb 26;14(5):794. doi: 10.3390/foods14050794 (PMC11898642; doi:10.3390/foods14050794)
Supplement: Supplementary file 1 [file foods-14-00794-s001.zip]

Archive with 1 entries (1 files):
- foods-3482914-supplementary.pdf
